# Supplementary material for: A STEDable BF2-Azadipyrromethene Fluorophore for Nuclear Membrane and Associated Endoplasmic Reticulum Imaging
Source: Membranes (Basel). 2025 Jan 1;15(1):9. doi: 10.3390/membranes15010009 (PMC11766805; doi:10.3390/membranes15010009)
Supplement: Supplementary file 1 [file membranes-15-00009-s001.zip]

Archive with 5 entries (5 files):
- membranes-3355069-supplementary.pdf
- Movie S1.mp4
- Movie S2.mp4
- Movie S3.mp4
- Movie S4.mp4
